# Supplementary material for: Therapeutic Potential of Local Application of Fibroblast Growth Factor-2 to Periodontal Defects in a Preclinical Osteoporosis Model
Source: Bioengineering (Basel). 2025 Jul 9;12(7):748. doi: 10.3390/bioengineering12070748 (PMC12292976; doi:10.3390/bioengineering12070748)
Supplement: Supplementary file 1 [file bioengineering-12-00748-s001.zip]

Archive with 1 entries (1 files):
- bioengineering-3716515-supplementary.pdf
